# Supplementary material for: Experimental and Theoretical Studies on the Adsorption of Bromocresol Green from Aqueous Solution Using Cucumber Straw Biochar
Source: Molecules. 2024 Sep 24;29(19):4517. doi: 10.3390/molecules29194517 (PMC11477533; doi:10.3390/molecules29194517)
Supplement: Supplementary file 1 [file molecules-29-04517-s001.zip]

Archive with 1 entries (1 files):
- molecules-3187128-supplementary.pdf
